# Supplementary material for: Effects of Two Different Straw Pellets on Yak Growth Performance and Ruminal Microbiota during Cold Season
Source: Animals (Basel). 2023 Jan 17;13(3):335. doi: 10.3390/ani13030335 (PMC9913257; doi:10.3390/ani13030335)
Supplement: Supplementary file 1 [file animals-13-00335-s001.zip]

Archive with 1 entries (1 files):
- animals-2130859-supplementary.pdf
